# Supplementary material for: Gastric submucosal abscess caused by Edwardsiella tarda infection: a case report
Source: BMC Gastroenterol. 2020 Sep 14;20:299. doi: 10.1186/s12876-020-01446-1 (PMC7491108; doi:10.1186/s12876-020-01446-1)
Supplement: Supplementary file 1 — Additional file 1. [file 12876_2020_1446_MOESM1_ESM.zip]

Archive with 5 entries (5 files):
- Edwardsiella2newR4.pdf
- Edwardsiella2R4.pdf
- Edwardsiella3R4.pdf
- EdwardsiellaR4.pdf
- EUS layerR4.pdf
